# Supplementary material for: When approximate number acuity predicts math performance: The moderating role of math anxiety
Source: PLoS One. 2018 May 2;13(5):e0195696. doi: 10.1371/journal.pone.0195696 (PMC5931636; doi:10.1371/journal.pone.0195696)
Supplement: S1 File — (XLSX) [file pone.0195696.s002.xlsx]

## Sheet: Sheet1
Participant Number	ANS Block 1	ANS Block 2	ANS Block 3	ANS Block 4	Calculation	Math Fluency	Applied Problems	Math Anxiety	Working Memory Backward Digit Span	Number of College Math Courses
1	0.86	0.58	0.69	0.57	36	97	59	1.59	4	2
2	0.92	0.76	0.86	0.9	32	160	54	2.41	4	1
3	0.82	0.8	0.81	0.8	35	146	55	2.1	7	0
4	0.76	0.64	0.79	0.79	35	126	57	2	3	1
5	0.78	0.78	0.77	0.82	33	158	51	2.34	4	1
6	0.73	0.74	0.77	0.72	42	82	55	1.48	4	3
7	0.74	0.71	0.79	0.77	26	127	48	1.62	6	2
8	0.89	0.78	0.88	0.84	34	157	52	2.52	4	2
9	0.77	0.49	0.68	0.67	39	152	54	2.28	3	2
10	0.67	0.62	0.79	0.69	33	104	58	2.93	3	1
11	0.83	0.64	0.78	0.71	29	143	50	1.83	8	0
12	0.68	0.66	0.77	0.78	41	140	56	2.14	4	1
13	0.81	0.74	0.8	0.8	38	141	50	2.79		2
14	0.76	0.7	0.82	0.81	36	115	59	2.76	4	1
15	0.82	0.77	0.88	0.81	28	139	52	1.83	6	0
16	0.7	0.69	0.66	0.68	27	92	47	2.38	3	1
17	0.63	0.58	0.71	0.64	32	140	58	2.38	5	0
18	0.73	0.71	0.72	0.67	43	157	58	1.21	8	0
19	0.81	0.69	0.84	0.73	44	156	59	2.52	5	2
20	0.77	0.56	0.69	0.5	34	142	45	2.93	6	1
21	0.77	0.72	0.8	0.67	37	158	58	1.72	4	1
22	0.78	0.61	0.69	0.72	40	155	55	2.28	6	1
23	0.71	0.67	0.76	0.8	35	114	55	3.45	4	2
24	0.77	0.73	0.79	0.74	30	106	49	2.66	4	0
25	0.8	0.73	0.79	0.71	39	124	55	2.34	7	0
26	0.81	0.71		0.74	37	145	57	2.45	5	1
27	0.78	0.71	0.86	0.78	23	115		3.48	5	0
28	0.76	0.69	0.74	0.63	36	142	62	1.9	4	1
29	0.82	0.76	0.8	0.82	39	119	59	3.86	5	1
30	0.63	0.71	0.78		37	148	60		7	1
31	0.72	0.64		0.77	26	104	51	3.52	5	1
32	0.8	0.6	0.81	0.67	39	139	60	1.97	4	2
33	0.8	0.7	0.88	0.76	34	159	60	2.17	5	1
34	0.87	0.77	0.82	0.74	27	130	58	2.48	4	1
35	0.86	0.61	0.77	0.71	44	123	60	1.96	7	7
36	0.6	0.64	0.7	0.68	35	101	43	3	4	1
37	0.81	0.73	0.74	0.62	24	88	46	3.31	3	1
38	0.7	0.78	0.7	0.7	40	159	60	2.72	4	2
39	0.87	0.69	0.86	0.87	35	128	53	2.79	4	0
40	0.77	0.61	0.82	0.81	38	129	49	2.28	5	2
41	0.76	0.8	0.86	0.9	26	105	50	2.76	5	0
42	0.82	0.74	0.8	0.84	40	118	60	2.76	6	1
43	0.88	0.71	0.83	0.72	33	152	53	2.62	5	2
44	0.82	0.84	0.84	0.77	38	149	55	2.59	5	1
45	0.88	0.74	0.87	0.86	36	137	59	2.34	8	1
46	0.87	0.77	0.73	0.73	35	136	53	1.1	6	1
47	0.83	0.61	0.82	0.77	39	134	57	3.28	6	1
48	0.79	0.78	0.83	0.78	32	100	53	2.48	7	1
49	0.73	0.74	0.77	0.78	39	158	60	2.28	6	2
50	0.79	0.68	0.82	0.79	29	101	54	2.66	5	1
51	0.74	0.71	0.84	0.74	31	160	58	2.03	7	0
52	0.82	0.74	0.76	0.7	33	119	53	3.45	3	1
53	0.77	0.61	0.8	0.73	21	160	56	2.07	5	2
54	0.82	0.7	0.69	0.66	22	132	56		7	1
55	0.82	0.7	0.78	0.89	33	144	55	2.28	4	1
56	0.73	0.64	0.68	0.63	28	128	47	2.28	5
57	0.78	0.64	0.76	0.76	41	159	58	3.07	8	1
58	0.71	0.69	0.8	0.77	41	123	56	3.14	4	1
59	0.79	0.67	0.78	0.71	40	129	57	2.1	6	2
60	0.66	0.49	0.78	0.69	28	65	47	3.07	4	1
61	0.77	0.61	0.79	0.76	36	93	53	2.24	6	1
62	0.79	0.77	0.83	0.7	29	101	50	2.79	5	1
63	0.73	0.68	0.62	0.74	28	127	43	2.45	3	1
64	0.66	0.61	0.8	0.67	31	106	48	3.17	7	1
65	0.71	0.67	0.77	0.76	30	106	50	1.86	0	2
66	0.86	0.79	0.84	0.81	38	129	53	3.76	8	2
67	0.76	0.66	0.79	0.77	32	130	49	1.83	6	0
68	0.68	0.66	0.69	0.62	38	134	53	1.9	7	3
69	0.79	0.77	0.82	0.71	36	138	50	1.72	4	1
70	0.81	0.62	0.74	0.66	41	111	52	1.9	0	5
71	0.82	0.71	0.7	0.72	40	111	53	2.21	6	2
72	0.78	0.69	0.76	0.69	33	125	52	2	6	0
73	0.69	0.72	0.66	0.74	37	94	53		8	1
74	0.73	0.68	0.77	0.54	29	80	51	3.03	4	3
75	0.74	0.61	0.71	0.64	35	131	53	3.41	0	5
76	0.89	0.8	0.8	0.82	43	159	59	1.52	6	2
77	0.72	0.69	0.71	0.67	37	110	44	2.86	4	0
78	0.7	0.63	0.67	0.67	42	125	58	2.03	5	0
79	0.69	0.57	0.77	0.63	34	122	51	3.31	4	3
80	0.78	0.78	0.8	0.78	28	119	55	2.72	5	0
81	0.73	0.67	0.72	0.7	31	145	48	3.59	4	1
82	0.84	0.76	0.71	0.76	31	126	51	1.79	4	5
83	0.71	0.78	0.66	0.77	35	122	58	2.86	6	0
84	0.81	0.67	0.68	0.78	38	123	52	3.21		0
85	0.8	0.83	0.83	0.73	36	133	59	2.07	4	0
86	0.71	0.61	0.76	0.69	25	131	50	2.76	4	0
